# Supplementary material for: Epicardial adipose tissue and muscle distribution affect outcomes in very old patients after transcatheter aortic valve replacement
Source: Eur Heart J Open. 2024 Sep 20;4(5):oeae073. doi: 10.1093/ehjopen/oeae073 (PMC11414403; doi:10.1093/ehjopen/oeae073)
Supplement: oeae073_Supplementary_Data [file oeae073_supplementary_data.zip]

Archive with 8 entries (8 files):
- suppl Figure 1.jpg
- suppl Figure 2.jpg
- suppl Figure 3.jpg
- suppl Figure 4.jpg
- suppl Figure 5.jpg
- suppl Figure 6.jpg
- suppl Figure 7 0724.jpg
- Supplement Revision 1.docx
